# Supplementary material for: Three Epidemics of Invasive Multidrug-Resistant Salmonella Bloodstream Infection in Blantyre, Malawi, 1998–2014
Source: Clin Infect Dis. 2015 Oct 7;61(Suppl 4):S363–71. doi: 10.1093/cid/civ691 (PMC4596930; doi:10.1093/cid/civ691)
Supplement: Supplementary Data [file supp_civ691_civ691supp_tables.xlsx]

## Sheet: Supplementary Table 1
Age (years)	Salmonella Typhimurium	Salmonella Enteritidis	Salmonella Species	Salmonella Typhi	Total
0-4	2941	610	193	365	4109
5-9	224	55	16	430	725
10-14	116	26	11	394	547
15-19	86	27	11	216	340
20-24	355	82	22	180	639
25-29	631	128	35	117	911
30-34	649	138	46	97	930
35-39	475	110	29	79	692
40-44	337	47	19	42	445
45-49	169	26	11	19	225
50-54	123	26	9	17	175
55-59	47	6	4	8	65
60-64	52	5	3	10	70
65-69	14	3	0	5	22
70-74	10	3	0	0	13
>75	14	2	0	6	22
Total	6258	1295	409	1988	9950

## Sheet: Supplementary Table 2
Age in months	S. Typhimurium		S. Enteritidis		S. Typhi
	S. Typhimurium cases	Average of data where age in months unknown	S. Enteritidis cases	Average of data where age in months unknown	S. Typhi cases	Average of data where age in months unknown
<1	77		77		3
1	74		74		2
2	36		36		2
3	58		58		3
4	91		91		4
5	91		91		5
6	133		133		1
7	128		128		3
8	172		172		1
9	118		118		7
10	153		153		7
11	133		133		1
12	0	21.1667	0	21.1667	0	2.75
13	99	21.1667	99	21.1667	1	2.75
14	87	21.1667	87	21.1667	2	2.75
15	77	21.1667	77	21.1667	1	2.75
16	74	21.1667	74	21.1667	1	2.75
17	49	21.1667	49	21.1667	1	2.75
18	72	21.1667	72	21.1667	3	2.75
19	62	21.1667	62	21.1667	3	2.75
20	54	21.1667	54	21.1667	5	2.75
21	43	21.1667	43	21.1667	2	2.75
22	30	21.1667	30	21.1667	1	2.75
23	51	21.1667	51	21.1667	4	2.75
24	0	14.5833	0	14.5833	0	3.91667
25	32	14.5833	32	14.5833	4	3.91667
26	27	14.5833	27	14.5833	4	3.91667
27	37	14.5833	37	14.5833	5	3.91667
28	32	14.5833	32	14.5833	1	3.91667
29	24	14.5833	24	14.5833	2	3.91667
30	29	14.5833	29	14.5833	3	3.91667
31	29	14.5833	29	14.5833	5	3.91667
32	27	14.5833	27	14.5833	3	3.91667
33	20	14.5833	20	14.5833	2	3.91667
34	13	14.5833	13	14.5833	4	3.91667
35	9	14.5833	9	14.5833	4	3.91667
36	0	8.75	0	8.75	0	4.25
37	5	8.75	5	8.75	3	4.25
38	15	8.75	15	8.75	5	4.25
39	12	8.75	12	8.75	3	4.25
40	11	8.75	11	8.75	1	4.25
41	8	8.75	8	8.75	8	4.25
42	11	8.75	11	8.75	3	4.25
43	6	8.75	6	8.75	5	4.25
44	7	8.75	7	8.75	0	4.25
45	6	8.75	6	8.75	4	4.25
46	5	8.75	5	8.75	3	4.25
47	2	8.75	2	8.75	3	4.25
48	0	4.41667	0	4.41667	0	5
49	1	4.41667	1	4.41667	5	5
50	3	4.41667	3	4.41667	2	5
51	1	4.41667	1	4.41667	1	5
52	2	4.41667	2	4.41667	2	5
53	3	4.41667	3	4.41667	3	5
54	5	4.41667	5	4.41667	3	5
55	3	4.41667	3	4.41667	2	5
56	2	4.41667	2	4.41667	2	5
57	2	4.41667	2	4.41667	2	5
58	1	4.41667	1	4.41667	4	5
59	2	4.41667	2	4.41667	6	5

## Sheet: Supplementary Table 3
Year	Children with Salmonella Typhimurium			Adults with Salmonella Typhimurium			All patients with Typhoid Fever
	Median	IQR		Median	IQR		Median	IQR
1998	1.2	0.7	2	39	30	47	2.3	0.6	4
1999	1	0.6	2	32	26	37	22	1.5	24
2000	1	0.7	2	34	28	40	27	11	38
2001	1	0.7	2.1	31	26	37	20	9	23
2002	1.1	0.7	2	30	26	38	20	8	24
2003	1.1	0.7	2.1	32	27	40	10	9	25
2004	1.1	0.7	2	33	28	40	8	3.1	12
2005	1.2	0.7	2.1	32	26	40	9	6	23
2006	1.2	0.7	2.2	35	22	40	4	2.2	9
2007	1.5	0.8	2.6	33	27	40	16	3.8	21
2008	1.2	0.8	2.4	32	27	39	14	5.6	27
2009	1.6	0.9	3.5	31	27	38	15	5.9	20
2010	1.6	0.8	3.3	33	28	39	18	8	35
2011	1.2	1	3	35	30	39	13	5.8	22
2012	2	0.9	4	36	30	44	14	8	24
2013	1.1	0.9	2.8	33	25	38	12	6	22
2014	2	1	3	34	30	41	11	6.4	21

## Sheet: Supplementary Table 4
Year	Paediatric iNTS disease		Adult iNTS disease		S. Typhi
	Estimated case fatality	Estmated deaths	Estimated case fatality	Estmated deaths	Estimated case fatality	Estmated deaths
1998	0.23	7.36	0.29	147.61	0.025	0.6
1999	0.22	55.44	0.36	133.56	0.025	0.325
2000	0.22	88	0.47	134.42	0.025	0.125
2001	0.22	87.34	0.35	135.1	0.025	0.1
2002	0.22	161.7	0.27	174.42	0.025	0.1
2003	0.21	95.34	0.19	165.11	0.025	0.225
2004	0.21	76.86	0.2	102	0.025	0.425
2005	0.21	74.76	0.18	88.38	0.025	0.475
2006	0.2	54.2	0.16	64	0.025	0.45
2007	0.19	40.09	0.14	58.52	0.025	0.25
2008	0.19	41.8	0.12	33.36	0.025	0.4
2009	0.19	25.27	0.11	23.1	0.025	0.475
2010	0.19	20.71	0.11	17.05	0.025	0.45
2011	0.18	16.56	0.11	13.64	0.025	1.675
2012	0.18	8.46	0.11	11.77	0.025	4.65
2013	0.18	12.42	0.11	8.69	0.025	21.075
2014	0.18	12.42	0.11	7.59	0.025	19.55
Total		878.73		1318.32		51.35

## Sheet: Supplementary Table 5
	2000	2001	2002	2003	2004	2005	2006	2007	2008	2009	2010	2011	2012	2013	2014	Grand Total
S. Enteritidis	11	29	10	5	9	2		3			2			2		73
S. Species	3		7	3	2	1	1	2	2	1	3					25
S. Typhi			1											6	2	9
S. Typhimurium	22	17	60	54	26	18	13	16	23	8	4	16	4	8	4	294
Grand Total	36	46	78	62	37	21	14	21	25	9	9	16	4	16	6	401

## Sheet: Supplementary Table 6
	Antimicrobial susceptibility	1998		1999		2000		2001		2002		2003		2004		2005		2006		2007		2008		2009		2010		2011		2012		2013		2014		Total
		No.	%	No.	%	No.	%	No.	%	No.	%	No.	%	No.	%	No.	%	No.	%	No.	%	No.	%	No.	%	No.	%	No.	%	No.	%	No.	%	No.	%	No.	%
S. Typhimurium	Susceptible	18	4	6	2	10	3	9	2	19	2	14	1	21	3	17	2	16	3	8	1	14	3	16	6	11	5	4	2	8	6	3	3	10	9	204	3
	Resistant to 1-2 agents	417	96	349	95	368	95	363	82	231	23	169	15	58	9	63	9	57	10	35	6	18	4	30	11	36	17	37	20	16	12	30	23	39	32	2316	30
	MDR	1	0	12	3	10	3	72	16	765	75	930	84	577	88	656	89	528	88	519	92	408	93	240	84	162	78	144	78	107	82	96	74	70	59	5296	68
	Ceftraixone Resistant	0	0	0	0	0	0	0	0	0	0	1	1	4	1	1	<1	1	<1	3	1	1	<1	1	<1	0	0	1	1	0	0	0	0	1	1	14	0.3
	Ciprofloxacin Resistant	0	0	0	0	0	0	0	0	0	0	1	<1	7	1	2	<1	0	0	0	0	0	0	1	<1	0	0	0	0	0	0	0	0	0	0	11	0.2
	Total	436	100	367	100	388	100	444	100	1015	100	1113	100	656	100	736	100	601	100	562	100	440	100	286	100	209	100	185	100	131	100	129	100	119	100	7816	100
S. Enteritidis	Susceptible	69	87	45	22	35	16	34	11	48	22	34	32	33	48	42	54	30	57	36	74	21	51	19	53	15	46	14	64	10	53	6	50	9	69	500	32
	Resistant to 1-2 agents	8	10	6	3	15	7	47	15	23	10	4	4	3	4	4	5	4	8	3	6	1	2	0	0	2	6	1	5	4	21	3	25	4	31	132	8
	MDR	2	3	157	76	175	78	237	75	150	68	67	64	33	48	32	41	19	36	10	20	19	46	17	47	16	49	7	32	5	26	3	25	0	0	949	60
	Ceftraixone Resistant	0	0	0	0	0	0	0	0	0	0	0	0	0	0	0	0	0	0	0	0	0	0	0	0	0	0	0	0	0	0	0	0	1	10	1	0.2
	Ciprofloxacin Resistant	0	0	0	0	0	0	0	0	1	1	3	3	0	0	0	0	1	2	0	0	0	0	0	0	0	0	0	0	0	0	0	0	0	0	5	0.1
	Total	79	100	208	100	225	100	318	100	221	100	105	100	69	100	78	100	53	100	49	100	41	100	36	100	33	100	22	100	19	100	12	100	13	100	1581	100
S. Species	Susceptible	17	81	24	65	31	55	13	68	20	18	19	63	13	16	17	53	12	71	11	65	2	17	8	40	5	24	4	44	2	50	5	71	4	67	207	41
	Resistant to 1-2 agents	4	19	8	22	18	32	3	16	33	30	7	23	9	11	0	0	0	0	1	6	1	8	0	0	3	14	2	22	1	25	1	14	0	0	91	18
	MDR	0	0	5	14	7	13	3	16	59	53	4	13	60	73	15	47	5	29	5	29	9	75	12	60	13	62	3	33	1	25	1	14	2	33	204	41
	Ceftraixone Resistant	0	0	0	0	0	0	0	0	0	0	0	0	1	1	0	0	0	0	0	0	0	0	0	0	0	0	0	0	0	0	0	0	0	0	1	0.4
	Ciprofloxacin Resistant	0	0	0	0	0	0	0	0	2	2	1	3	1	1	0	0	0	0	0	0	0	0	0	0	0	0	0	0	0	0	0	0	0	0	4	0.1
	Total	21	100	37	100	56	100	19	100	112	100	30	100	82	100	32	100	17	100	17	100	12	100	20	100	21	100	9	100	4	100	7	100	6	100	502	100
S. Typhi	Susceptible	31	91	7	50	8	67	4	67	2	33	7	78	14	100	18	90	18	100	11	100	15	94	22	88	11	52	19	28	11	6	11	1	15	2	224	11
	Resistant to 1-2 agents	3	9	5	36	3	25	2	33	0	0	1	11	0	0	2	10	0	0	0	0	0	0	3	12	3	14	7	10	6	3	11	1	11	1	57	3
	MDR	0	0	2	14	1	8	0	0	4	67	1	11	0	0	0	0	0	0	0	0	1	6	0	0	7	33	43	62	173	91	868	98	754	97	1854	87
	Ceftraixone Resistant	0	0	0	0	0	0	0	0	0	0	0	0	0	0	0	0	0	0	0	0	0	0	0	0	0	0	0	0	0	0	0	0	0	0	0	0
	Ciprofloxacin Resistant	0	0	0	0	0	0	0	0	0	0	0	0	0	0	0	0	0	0	0	0	0	0	0	0	0	0	1	1	0	0	0	0	0	0	1	<0.1
	Total	34	100	14	100	12	100	6	100	6	100	9	100	14	100	20	100	18	100	11	100	16	100	25	100	21	100	69	100	190	100	890	100	780	100	2135	100
																																				12034
